# Supplementary material for: Autophagy induces hair follicle stem cell activation and hair follicle regeneration by regulating glycolysis
Source: Cell Biosci. 2024 Jan 5;14:6. doi: 10.1186/s13578-023-01177-2 (PMC10770887; doi:10.1186/s13578-023-01177-2)
Supplement: Supplementary file 1 — Additional file 1. [file 13578_2023_1177_MOESM1_ESM.xlsx]

## Sheet: Fig 1C
LC3B positive dots/nuclei
early-telogen	middle//late-telogen	telogen-anagen	early-anagen
0.230769	0.583333	8.97101	2.47222
0.248695	0.529325	8.24853	2.34763
0.268906	0.63754	9.48573	3.23459
Relative P62 levels
early-telogen	middle//late-telogen	telogen-anagen	early-anagen
0.845123	0.833231	0.743023	0.868071
0.818374	0.873473	0.673398	0.834632
0.872412	0.934629	0.648727	0.936482

## Sheet: Fig 2
Fig 2C
LC3B positive dots/nuclei
Control	3-MA	Rapa
0.543478	0.266667	11.1385
0.602423	0.234543	10.3232
0.532322	0.254544	11.3535
Relative P62 levels
Control	3-MA	Rapa
0.763158	0.875	0.661538
0.749903	0.85342	0.643422
0.778798	0.842565	0.673423
Fig 2E
pigmentation score
Days post-treatment	0	7	9	11
Control	1	1.21407	1.59648	1.89912
	1	1.12437	1.5429	1.6742
	1	1.23648	1.56256	1.77649
3-MA	1	1.11227	1.22253	1.38925
	1	1.10005	1.23563	1.36084
	1	1.14253	1.36842	1.42851
Fig 2G
pigmentation score
Days post-treatment	0	7	9	11
Control	1	1.43937	1.74827	2.34952
	1	1.55369	1.86125	2.40541
	1	1.38567	1.67485	2.31658
3-MA	1	1.06484	1.13344	1.19223
	1	1.23469	1.38436	1.45735
	1	1.07459	1.14576	1.22645
Rapa	1	2.84564	3.48532	3.77236
	1	2.79656	3.36676	3.66852
	1	2.53858	3.32532	3.48654
hair covered area(%)
Days post-treatment	0	7	9	11
Control	0	0.32827	0.499792	0.775449
	0	0.404719	0.583912	0.854685
	0	0.369414	0.451083	0.727201
3-MA	0	0.043582	0.090559	0.13209
	0	0.051359	0.102412	0.147593
	0	0.038582	0.083211	0.128572
Rapa	0	0.619804	0.77125	0.931808
	0	0.554859	0.747955	0.924621
	0	0.686793	0.853482	0.978943
Fig 2J
Ki67-positive cells(%)
Control	3-MA	Rapa
0.126984	0	0.584416
0.145372	0.043594	0.525874
0.126093	0.020827	0.60248

## Sheet: Fig 3
Fig 3C
LC3B positive dots/nuclei
Control	3-MA	Rapa
2.66667	1.88235	7.71429
2.52381	1.67258	8.23333
2.28571	2.13	8.18593
Relative P62 levels
Control	3-MA	Rapa
0.8	1.13636	0.391304
0.76	1.36589	0.33794
0.825941	1.38936	0.458667
Fig 3E
Elongation%
	day 1	day 2	day 3	day 4	day 5	day 6	day 7
Control	0	8.33159	17.164	21.2417	24.3275	28.2671	32.4393
	0	7.54898	16.0381	20.4231	23.1448	27.8462	30.562
	0	8.02194	18.2333	22.4852	25.9411	29.6694	33.2629
3-MA	0	5.86055	9.95516	13.7325	17.4563	20.1598	23.2024
	0	6.75621	12.8271	16.2371	19.7562	21.8296	23.9419
	0	7.26384	13.4385	17.1731	21.1367	22.3404	24.3589
Rapa	0	8.62544	19.2421	23.2364	28.0722	32.9127	37.2443
	0	7.73726	18.0593	22.8265	27.6489	31.4795	36.1487
	0	9.26839	21.5511	25.7393	29.1473	33.8368	38.3638
Fig 3F
% of HF in each hair cycle stage
	Control	3-MA	Rapa
Anagen	20	20	60
	30	10	70
	30	20	80
Early-catagen	50	40	30
	40	50	30
	50	40	20
Mid-Late catagen	30	40	0
	30	40	10
	20	40	0
Fig 3H
Ki67-positive cells(%)
Control	3-MA	Rapa
9.05588	3.25983	25.3571
12.7935	2.84738	26.8527
8.28745	3.37	24.7676

## Sheet: Fig 4
Fig 4C				Fig 4D
LC3B positive dots/nuclei				LC3B relative expression
Control	3-MA	Rapa		Control	3-MA	Rapa
3.76191	2.55556	7.23529		0.839059	0.478482	1.28812
3.31245	2.79472	7.67237		0.919828	0.419464	1.31398
3.3486	2.14921	7.52456		0.724867	0.441874	1.18418
Relative P62 levels				Fig 4E
Control	3-MA	Rapa		P62 relative expression
5.33327	7.55016	2.75		Control	3-MA	Rapa
5.47914	7.78432	2.34879		0.370996	0.841752	0.235919
5.13503	7.88947	2.66667		0.34692	0.957105	0.176028
				0.426037	0.968937	0.266911
Fig 4F
18h lactate concentration(mmlo/L)
Control	3-MA	0.05nM Ra	0.1nM Ra	0.5nM Ra	1nM Ra	2.5nM Ra
4.53863	3.90411	5.03671	4.85753	6.46192	5.62521	5.22904
4.91178	3.87452	4.94959	5.03342	6.44384	5.70904	5.65479
4.9611	3.84329	4.96603	5.09096	6.44712	5.78137	5.60548
24h lactate concentration(mmlo/L)
Control	3-MA	0.05nM Ra	0.1nM Ra	0.5nM Ra	1nM Ra	2.5nM Ra
6.28438	4.80822	6.32384	6.9863	8.12055	7.45808	6.41589
6.25479	4.74411	6.68877	7.02247	8.09753	7.37753	6.40438
6.29425	4.95123	6.80548	7.15068	8.10904	7.2674	6.5063
Fig 4G
18h glucose concentration(mmlo/L)
Control	3-MA	0.05nM Ra	0.1nM Ra	0.5nM Ra	1nM Ra	2.5nM Ra
3.48279	4.89514	3.13242	3.29044	2.21711	2.4181	3.14872
3.37958	5.00106	3.10798	3.27094	2.32304	2.47242	3.01563
3.50723	5.05538	3.02378	3.21119	2.10847	2.40723	3.04007
24h glucose concentration(mmlo/L)
Control	3-MA	0.05nM Ra	0.1nM Ra	0.5nM Ra	1nM Ra	2.5nM Ra
2.42353	4.03143	2.05686	1.68205	1.43217	1.89933	2.14378
2.37464	4.10205	2.10575	1.61143	1.30723	1.64131	2.11662
2.4344	4.11563	1.98896	1.67119	1.47835	1.78526	2.07316
Fig 4H
lactate concentration(mmlo/L)
Control	0.5nM Rapa	3-MA
1	3.0257	0.850441
1	3.00974	0.796658
1	3.02969	0.813465

## Sheet: Fig 5
Fig 5A
Relative expression
	GLUT1	GLUT3	GLUT4	MCT1	MCT4	PFKL	LDHA	PKM2
Control	1	1	1	1	1	1	1	1
	1	1	1	1	1	1	1	1
	1	1	1	1	1	1	1	1
3-MA	1.96791	1.2283	1.22264	0.838956	0.918066	0.6043	0.872568	0.795538
	1.95432	1.23685	1.01396	0.963707	0.892962	0.647673	0.851361	0.846747
	1.95432	1.50177	1.12506	1.07674	0.977162	0.675177	0.902318	0.83509
Rapa	1.05947	0.848706	1.00463	0.464367	0.858565	0.601513	1.45458	0.612734
	1.15136	0.665881	0.930882	0.579683	0.835088	0.690957	1.48192	0.556068
	0.819796	0.903337	1.19472	0.470849	0.823591	0.695763	1.55402	0.515246
Fig 5C
Ldha relative expression(protein)
Control	3-MA	Rapa
1.03557	0.78237	2.49379
1.23843	0.854561	2.28672
1.16721	0.823611	2.67603
Fig 5D			Fig 5E
Ldha relative expression(RNA)			Ldha relative expression(protein)
Control	si-Ldha		Control	si-Ldha
1	0.625683		1.21981	0.89693
1	0.551361		1.30061	0.696875
1	0.523178		1.30677	0.7273
Fig 5F
lactate concentration(mmlo/L)
Rapa	Rapa+si-Ldha
3.0257	1.35044
3.00974	1.29666
3.02969	1.21346
glucose concentration(mmlo/L)
Rapa	Rapa+si-Ldha
1.43217	1.95498
1.30723	2.16756
1.47835	2.13463
Fig 5K
Relative enzymes activity
Control	3-MA	Rapa
1	0.666755	1.20252
1	0.635255	1.22519
1	0.631233	1.21196

## Sheet: Fig 6
Fig 6B
EDU+ cells(%)
Control	Rapa	Rapa+si-Ldha
0.212078	0.797155	0.160433
0.2302	0.822583	0.178695
0.221482	0.86485	0.163876
Fig 6D
Number of colony
Control	Rapa	Rapa+si-Ldha
543	678	425
589	704	473
567	682	446
Number of enlarged colony
Control	Rapa	Rapa+si-Ldha
20	45	13
21	47	14
24	43	15
Fig 6G
K15 positive cells(%)
Control	Rapa	Rapa+si-Ldha
0.23364	0.44196	0.07358
0.21273	0.42721	0.09295
0.24038	0.4428	0.077241
Fig 6H
K19 positive cells(%)
Control	Rapa	Rapa+si-Ldha
0.29078	0.480226	0.12548
0.324212	0.52	0.113427
0.276552	0.52432	0.13

## Sheet: Fig 7
Fig 7B
hair covered area(%)
Days post-treatment	0	7	9	11
Control	0	0.579143	0.7216	0.79082
	0	0.5238	0.692555	0.762671
	0	0.568465	0.74	0.8435
Rapa	0	0.89224	0.953201	0.981104
	0	0.857439	0.91	0.994501
	0	0.8826	0.943333	0.983658
Rapa+si-Ldha	0	0.204657	0.439101	0.746634
	0	0.176777	0.484547	0.772341
	0	0.2245	0.44	0.75003
Fig 7C
pigmentation score
Days post-treatment	0	7	9	11
Control	1	1.14158	1.29987	1.63896
	1	1.07457	1.31465	1.65838
	1	1.13458	1.27346	1.6135
Rapa	1	1.24583	1.75932	2.52257
	1	1.32553	1.88981	2.73235
	1	1.24384	1.69348	2.4864
Rapa+si-Ldha	1	1.03306	1.06886	1.2788
	1	1.04673	1.08638	1.08725
	1	1.02635	1.03901	1.24852
Fig 7E
% of HF in each hair cycle stage
	Control	Rapa	Rapa+si-Ldha
Anagen	40	60	30
	30	50	40
	40	50	30
Early-catagen	30	30	30
	40	50	30
	40	40	40
Mid-Late catagen	30	10	40
	30	0	20
	20	10	30
Fig 7F
Elongation%
	day 1	day 2	day 3	day 4	day 5	day 6	day 7
Control	0	6.2	13.2	17.6	21.8	24.1	27.7
	0	5.5	12.5	16.2	20.3	23.6	26.2
	0	5.7	12.7	16.8	20.9	23.8	26.5
Rapa	0	6.7	13.9	19.4	23.7	27.6	29.8
	0	6.3	13.8	19.3	23.5	26.8	29.6
	0	6.6	14.4	20.5	24.6	27.2	30.3
Rapa+si-Ldha	0	5.6	11.7	14.2	16.6	19.7	22.1
	0	5.2	10.8	13	15.7	18.9	21.8
	0	5.4	11.3	14.6	17.6	20.3	22.8

## Sheet: Supplementary Fig 4
Supplementary Fig 4B
%Live cells
Control	3-MA	0.05nM Ra	0.1nM Ra	0.5nM Ra	1nM Ra	2.5nM Ra
95.0237	94.092	94.0093	93.766	94.7553	93.4515	95.5748
96.2084	94.5912	94.6447	92.9536	93.3344	95.0674	94.5684
94.0565	94.6253	94.1892	94.8013	93.6212	94.5005	95.6468
Supplementary Fig 4C
cell proliferation
Control	3-MA	0.05nM Ra	0.1nM Ra	0.5nM Ra	1nM Ra	2.5nM Ra
102.809	82.6404	109.551	113.764	124.326	124.045	107.753
104.326	89.7191	101.067	118.315	120.056	123.876	104.382
98.4649	78.6517	105.506	109.438	124.438	113.146	104.775
